# Supplementary material for: An experimental study: Does inbreeding increase the motivation to mate?
Source: PLoS One. 2018 Jun 18;13(6):e0199182. doi: 10.1371/journal.pone.0199182 (PMC6005545; doi:10.1371/journal.pone.0199182)
Supplement: S1 File — This file contains the occurrence of various behaviours of inbred and outbred male canaries in response to an apparent mating opportunity. (CSV) [file pone.0199182.s001.csv]

TUT_ID	LINE	Beak-wiping	Chase	Escape	Feather shuffle	Move away	Preening	Threat display
Tut01b	inbred	90	10	0	137	2	15	7
Tut01b	outbred	70	8	0	134	5	163	9
Tut02	inbred	108	8	3	21	3	6	13
Tut02	outbred	13	3	11	16	12	10	1
Tut03	inbred	63	82	0	11	0	9	0
Tut03	outbred	64	0	70	122	57	43	0
Tut04b	inbred	7	5	2	1	4	3	2
Tut04b	outbred	45	4	4	2	30	11	0
Tut06	inbred	17	7	180	21	40	50	0
Tut06	outbred	63	208	0	29	0	35	14
Tut101	inbred	111	12	10	27	34	61	15
Tut101	outbred	96	17	0	14	36	15	4
Tut102	inbred	32	240	37	19	85	4	3
Tut102	outbred	48	94	78	18	73	7	86
Tut103	inbred	56	18	8	12	9	11	9
Tut103	outbred	57	8	15	25	52	26	1
Tut104	inbred	27	7	6	40	126	25	27
Tut104	outbred	95	13	0	14	10	52	23
Tut106	inbred	24	0	0	29	5	10	2
Tut106	outbred	23	1	0	17	21	4	1
Tut107a	inbred	53	70	2	14	7	7	7
Tut107a	outbred	121	4	56	190	73	54	0
Tut109c	inbred	162	6	10	8	110	104	1
Tut109c	outbred	70	11	1	67	27	12	4
Tut10a	inbred	16	20	6	61	18	43	1
Tut10a	outbred	75	30	10	11	64	19	0
Tut110a	inbred	22	180	40	4	10	7	43
Tut110a	outbred	54	49	133	8	306	18	0
Tut111a	inbred	31	6	9	3	24	10	2
Tut111a	outbred	66	14	3	53	27	48	2
Tut11a	inbred	64	0	0	97	1	69	0
Tut11a	outbred	96	0	0	22	0	40	0
Tut12	inbred	44	10	0	3	14	0	0
Tut12	outbred	9	1	5	15	28	0	0
Tut13a	inbred	60	0	0	6	21	2	0
Tut13a	outbred	22	0	0	8	18	9	0
