# Supplementary material for: An experimental study: Does inbreeding increase the motivation to mate?
Source: PLoS One. 2018 Jun 18;13(6):e0199182. doi: 10.1371/journal.pone.0199182 (PMC6005545; doi:10.1371/journal.pone.0199182)
Supplement: S2 File — This file contains the time spent peeping and the time spent on perch A and B in the experimental cage, scores of three principal components, and weight and size of inbred and outbred male canaries. (CSV) [file pone.0199182.s002.csv]

TUT_ID	LINE	PEEPING	PERCH_CLOSE	PERCH_FAR	PC1	PC2	PC3	BIRD_ID	HATCH_DATE	WEIGHT_FLEDGING	TARSUS1	TARSUS2	WEIGHT_DECEMBER2013
Tut01b	inbred	16.09066667	8.104666667	18.66866953	-1.61911399	-0.356689483	-0.586359897	mz129o121	03/03/2013	17.28	17.37	17.41	24.21
Tut01b	outbred	0.036	0.219333333	14.586	-3.705438383	0.6567883	-1.334509707	mz162o156	03/03/2013	17.59	17.89	17.96	22.24
Tut02	inbred	24.622	4.52	7.289333333	-0.329187374	-0.632535083	-0.529903948	mz222o014	06/03/2013	18.26	17.88	18.02	21.07
Tut02	outbred	9.892000283	2.524	6.255333333	0.738832282	-1.015111798	0.802791677	mz208o253	06/03/2013	17.62	17.37	17.43	21.16
Tut03	inbred	8.713333333	11.27133333	10.31933333	0.568717514	-0.887472682	-0.35892983	mz177o122	04/03/2013	23.09	18.88	19.05	24.14
Tut03	outbred	5.723333333	8.887764433	28.69933503	-1.3967497	1.267112793	0.656852742	mz158o149	04/03/2013	23.06	18.95	19.02	23.86
Tut04b	inbred	0	1.642666667	4.192	1.081640958	-1.359102158	0.765723669	mz155o127	04/03/2013	18.68	17.23	16.97	21.24
Tut04b	outbred	1.595333333	1.524	5.919334183	0.445513434	-0.847898035	0.690402187	mz148o107	04/03/2013	19.38	19.15	19.23	24.23
Tut06	inbred	6.788	7.478666667	12.152	0.655487128	2.342312517	1.826534559	mz110o101	02/03/2013	17.8	17.34	17.37	19.61
Tut06	outbred	5.488	19.68466792	10.37400065	0.962401761	0.004409936	-2.229251223	mz118o197	02/03/2013	18.69	18.35	18.4	23.51
Tut101	inbred	2.556	2.882	5.357333333	-1.199965863	0.29539962	-0.768904851	mb227o068	25/04/2013	18.74	18.56	18.74	23.6
Tut101	outbred	18.722	28.83333978	8.348	-0.287999108	-0.443566777	-0.014118159	mb240o061	25/04/2013	18.62	18.56	18.62	26.61
Tut102	inbred	3.187333333	10.924	25.73733333	2.279226731	1.079549728	-0.867761521	mb259o632	26/04/2013	16.68	16.64	16.68	27.18
Tut102	outbred	16.87200057	26.46133498	13.90733333	2.582067968	2.526156735	-2.791509159	mb241o072	25/04/2013	17.94	17.79	17.94	21.37
Tut103	inbred	26.14666842	21.16533333	2.592000783	0.404304203	-0.740874294	-0.00222971	mb261o625	26/04/2013	18.17	17.96	18.17	23.52
Tut103	outbred	4.639333333	8.058666667	15.40733333	-0.096971161	-0.152017305	0.579600321	mb232o641	26/04/2013	18.1	17.96	18.1	26.75
Tut104	inbred	5.812	19.63533333	14.226	0.64300102	0.84715642	0.142760656	mb247o657	27/04/2013	18.15	18.08	18.15	28.32
Tut104	outbred	2.597333333	19.23866667	11.75466937	-0.636042766	-0.184441832	-1.09704065	mb258o651	27/04/2013	18.47	18.41	18.47	29.43
Tut106	inbred	17.28333447	14.40466667	13.75866688	0.394928649	-1.167156641	0.553585986	mb262o681	28/04/2013	17.94	17.88	17.94	24.57
Tut106	outbred	1.02	3.212	11.32400113	0.653488157	-1.095246563	0.759140042	mb276o658	28/04/2013	17.95	17.76	17.95	23.38
Tut107a	inbred	20.03467258	20.02666667	18.62733333	0.756007553	-0.753335628	-0.39489061	mb269o679	28/04/2013	17.74	17.72	17.74	22.87
Tut107a	outbred	3.85	17.48266667	20.624	-3.086718594	1.814879987	-0.062155949	mb246o640	27/04/2013	17.24	17.22	17.24	22.15
Tut109c	inbred	0.24	15.85266667	8.444	-2.511777253	1.350879238	-0.278206649	mb271o683	28/04/2013	19.56	19.4	19.56	26.27
Tut109c	outbred	0.741333333	29.0753356	10.606	-0.529641071	-0.481374819	0.051750543	mb224o621	26/04/2013	19.01	18.89	19.01	26.24
Tut10a	inbred	11.50866802	8.378666667	9.414666667	-0.239215772	-0.55523296	0.311578868	mz225o138	05/03/2013	18.34	17.35	17.37	24.83
Tut10a	outbred	18.98133333	18.11667057	20.02600135	0.055467913	-0.067309701	0.410289521	mz191o172	05/03/2013	17.84	17.71	17.76	21.36
Tut110a	inbred	21.44666792	28.00066667	4.438666667	2.692580502	0.654374389	-2.255855022	mb299o602	29/04/2013	17.64	17.53	17.64	19.17
Tut110a	outbred	0.294	3.493333333	14.47	1.327496609	4.546531519	2.715473607	mb295o686	29/04/2013	17.85	17.67	17.85	19.3
Tut111a	inbred	0.074666667	16.37533427	9.062001383	0.690264038	-0.859608809	0.698664459	mb316o610	07/05/2013	18.09	18.06	18.09	24.12
Tut111a	outbred	0.04	10.78741272	11.13666753	-0.913415125	-0.284755404	-0.022412322	mb310o606	01/05/2013	17.91	17.89	17.91	23.35
Tut11a	inbred	13.824	27.33533333	5.774668917	-1.887227762	-0.39157074	-0.232498918	mz131o159	04/03/2013	19.82	17.79	17.75	23.59
Tut11a	outbred	0.752	2.154668917	16.80466667	-1.009782889	-0.752776481	-0.095058443	mz143o169	04/03/2013	19.81	18.11	18.1	22.71
Tut12	inbred	41.5560026	12.51866667	10.12266667	0.625104999	-1.148370849	0.581695572	mz107o128	04/03/2013	20.26	18.53	18.53	23.93
Tut12	outbred	1.754666667	6.03	1.262666667	0.939372721	-1.050065395	1.009275641	mz119o144	04/03/2013	21.05	17.91	18.11	24.61
Tut13a	inbred	4.151333333	15.56533558	11.39133333	0.295226926	-1.008755143	0.572214352	mz165o139	05/03/2013	19.48	17.46	17.23	23.58
Tut13a	outbred	3.228	11.53266667	10.24333333	0.658115744	-1.150282603	0.793262166	mz182o133	05/03/2013	20.07	18.31	18.42	23.37
